# Supplementary material for: Irf2bp2a regulates terminal granulopoiesis through proteasomal degradation of Gfi1aa in zebrafish
Source: PLoS Genet. 2021 Aug 5;17(8):e1009693. doi: 10.1371/journal.pgen.1009693 (PMC8370619; doi:10.1371/journal.pgen.1009693)
Supplement: S1 Table — (XLSX) [file pgen.1009693.s009.xlsx]

## Sheet: S1_Table
Primers for plasmid generation, luciferase assays, quantitative PCR, and ChIP-qPCR.
	Primers for plasmid generation
ZF irf2bp2a	Forward 5'-ATGTCGTCCGCGGCGGTTGCTGCTCCG-3'
	Reverse 5'-TCAAGGGTCTCTCTCCTTTTTTACTTT-3'
ZF irf2bp2a ZM	Forward 5'-CCGAGGAGGCAGTCGGCTTATTTAGCTGACTTGCCCCGCATG-3'
	Reverse 5'CATGCGGGGCAAGTCAGCTAAATAAGCCGACTGCCTCCTCGG-3'
ZF irf2bp2a RM	Forward 5'-CAGCATCCCGCTGTGCGCCACGCTTGCCCACGAGCGGCTGGAG-3'
	Reverse 5'-CTCCAGCCGCTCGTGGGCAAGCGTGGCGCACAGCGGGATGCTG-3'
ZF irf2bp2a K486R	Forward 5'-GGAGACGTCAAAGTAAGAAAGGAGAGAGACCCTTGA-3'
	Reverse 5'-TCAAGGGTCTCTCTCCTTTCTTACTTTGACGTCTCC-3'
ZF irf2bp2a △zinc finger	Forward 5'-AAACAGTTACCGGGGAAGGAGAT-3'
	Reverse 5'-TCAAGGGTCTCTCTCCTTTTTTACTTT-3'
ZF irf2bp2a △ring finger	Forward 5'-TCCTCCGCGGCGGTTGCTGCT-3'
	Reverse 5'-TCAGCTGCTGGGAACGGACGAGTCT-3'
HS P53 tet	Forward 5'-CCGAATTCGATGGAGAATATTTCACC-3'
	Reverse 5'-CCGAATTCAGCCTGGGCATCCTTGAG-3'
	Primers for luciferase assays
ZF c/ebpa-Promoter	Forward 5'-GGCTAGCCCAATCAGGCTGCACATCTC-3'
	Reverse 5'-CCAAGCTTGGAGTATCTAAAACCCGCCAG-3'
ZF c/ebp1-Promoter	Forward 5'-ATAGAACATTATAGAATAGAATGAG-3'
	Reverse 5'-CTGTGGAGGAAAATGACCTATACAGT-3'
ZF pu.1-Promoter	Forward 5'-CGAGCTCGAATTCATTTAAACAGAAGC-3'
	Reverse 5'-GGCTAGCTACTGCATGTCTTTAAGGTG-3'
ZF irf2bp2a-Promoter	Forward 5'-ATGTGCCATGATGACCACGGATA-3'
	Reverse 5'-CTGTGTGGAATGATGCTGGG-3'
	Primers for quantitative PCR
ZF c/ebpa	Forward 5’-AAGAGCCTCGGGAGGAAGAT-3’
	Reverse 5’-GGAGATGCATGGTGGTTTGC-3’
ZF c/ebp1	Forward 5’-CCAAACACCAACACTGAGCG-3’
	Reverse 5’-CCGCGCTTTATCTCGACTCT-3’
ZF mpx	Forward 5’-GAGGTTCCTTGCTTCATTG-3’
	Reverse 5’-GCACATGAAGGGCGCGAGCC -3’
ZF lyz	Forward 5’-GCAGGTTTAAGACCCACCGA-3’
	Reverse 5’-TTCAGCCCGTCCATTTTCAC-3’
ZF pu.1	Forward 5’-CTGGATGTCACAGACACCGTC-3’
	Reverse 5’-TCCCAAGAGTGATCGTTCTGA-3’
ZF β-actin	Forward 5’-TGCTGTTTTCCCCTCCATTG-3’
	Reverse 5’-TTCTGTCCCATGCCAACCA-3’
HS β-ACTIN	Forward 5’-TGCTGTTTTCCCCTCCATTG-3’
	Reverse 5’-TTCTGTCCCATGCCAACCA-3’
HS IRF2BP2a	Forward 5’-CAGGTTGTTGGGTTTCGAGG-3’
	Reverse 5’-GGATCTTGAGCCCCTCTGTG-3’
HS IRF2BP2b	Forward 5’-AGGAGCCGGCCCTGACTGCAGTT-3’
	Reverse 5’-GGATCTTGAGCCCCTCTGTG-3’
HS GFI1	Forward 5’-CCGGAATTCATGCCGCGCTCATTTCTCGTCA-3’
	Reverse 5’-TGCTCTAGATCATTTGAGCCCATGCTGCGTC-3’
HS TRIAD1	Forward 5’-CCGGAATTCATGTCAGTGGACATGAATAGCC-3’
	Reverse 5’-TGCTCTAGATTAGGTGTCATGGAAATCTTTCAGC-3’
	Primers for ChIP-qPCR
negative control primer	Forward 5’-TCCCGTGCCAGTAAATGAGT-3’
	Reverse 5’-CGAGCGGTCACATCTACTCT-3’
positive primer	Forward 5’-CAACTGTACATGCGCTCTGG-3’
	Reverse 5’-GGTGAAGCAATGCGTCTGAAAT-3’
